# Supplementary material for: Machine Learning Based Lens-Free Shadow Imaging Technique for Field-Portable Cytometry
Source: Biosensors (Basel). 2022 Feb 27;12(3):144. doi: 10.3390/bios12030144 (PMC8946550; doi:10.3390/bios12030144)
Supplement: Supplementary file 1 [file biosensors-12-00144-s001.zip]

Archive with 1 entries (1 files):
- biosensors-1598249-supplementary.pdf
